# Supplementary material for: The Colorimetric Detection of the Hydroxyl Radical
Source: Int J Mol Sci. 2023 Feb 19;24(4):4162. doi: 10.3390/ijms24044162 (PMC9964436; doi:10.3390/ijms24044162)
Supplement: Supplementary file 1 [file ijms-24-04162-s001.zip]

Archive with 1 entries (1 files):
- ijms-2218684-supplementary.pdf
